# Supplementary material for: Genome-Wide Association Mapping of Seedling Drought Tolerance in Winter Wheat
Source: Front Plant Sci. 2020 Oct 28;11:573786. doi: 10.3389/fpls.2020.573786 (PMC7673388; doi:10.3389/fpls.2020.573786)
Supplement: Supplementary file 1 [file Table_1.XLSX]

## Sheet: Sheet1
SUPPLEMENTARY TABLE S1. The QTL and the significant SNP markers associated with seedling traits of wheat at well-watered and drought-stressed growth conditions.
	In addition to analysis based on means, GWAS was implemented with individual repeats as a reference for locating stable QTL across different experimental studies.
Trait	Growth condition	QTL	SNP	Chr	Position (cM)	Mean		Repeat 1		Repeat 2		Repeat 3		Repeat 4		Candidate gene and function	Sequence similarity (%)
						p-value	R2	p-value	R2	p-value	R2	p-value	R2	p-value	R2
Leaf chlorophyll content (SPAD)	Well-watered (WW)	QLCCWW.nri-1A.1	IWB28824	1A	65	0.000931	4.901	0.000495032	6.18659							Transcription termination factor MTEF18, mitochondrial-like (LOC109742358), mRNA	95
Leaf chlorophyll content (SPAD)	Well-watered (WW)	QLCCWW.nri-1A.2	IWA2540	1A	84	0.000196	6.25033									cDNA, clone: WT005_B16, cultivar: Chinese Spring	99
Leaf chlorophyll content (SPAD)	Well-watered (WW)	QLCCWW.nri-1A.2	IWA4511	1A	84	0.000251	6.03231	0.000735834	5.7987			0.000782212	5.51579	7.29264e-05	7.33006	clones BAC 70G09, BAC 169L13, and BAC 78P09, complete sequence	99
Leaf chlorophyll content (SPAD)	Well-watered (WW)	QLCCWW.nri-1A.2	IWB44038	1A	84	0.000593	5.28661	0.000228226	6.29105							B2 protein (LOC109747968), mRNA	95
Leaf chlorophyll content (SPAD)	Well-watered (WW)	QLCCWW.nri-3A	IWB12566	3A	129	0.000371	5.69349	0.000184895	7.16307					0.00043678	5.70917
Leaf chlorophyll content (SPAD)	Well-watered (WW)	QLCCWW.nri-3D	IWB58554	3D	86	2.69e-05	8.02569	0.00033058	6.5848					2.53072e-05	8.31131	Beta-glucosidase BoGH3B-like (LOC109733563), transcript variant X2, mRNA	98
Leaf chlorophyll content (SPAD)	Drought stress (DS)	QLCCDS.nri-1B	IWB26948	1B	76	0.000579	6.05039									DNA replication licensing factor MCM3 homolog 2 (LOC100823461), transcript variant X3, Mrna, salinity and cold stress tolerance	99
Leaf chlorophyll content (SPAD)	Drought stress (DS)	QLCCDS.nri-1B	IWB26949	1B	76	0.000768	5.77369									DNA replication licensing factor MCM3 (LOC109786684), mRNA, cold and salinity tolerance	98
Leaf chlorophyll content (SPAD)	Drought stress (DS)	QLCCDS.nri-1B	IWB43476	1B	76	0.000632	5.96343									DNA replication licensing factor MCM3 (LOC109786684), mRNA, cold and salinity tolerance	96
Leaf chlorophyll content (SPAD)	Drought stress (DS)	QLCCDS.nri-1B	IWB48944	1B	76	0.000579	6.05039									DNA replication licensing factor MCM3 (LOC109786684), mRNA	93
Leaf chlorophyll content (SPAD)	Drought stress (DS)	QLCCDS.nri-1B	IWB6215	1B	76	0.000579	6.05039									WEB family protein At2g38370-like (LOC109786685), mRNA	98
Leaf chlorophyll content (SPAD)	Drought stress (DS)	QLCCDS.nri-1B	IWB35930	1B	77	0.000579	6.05039									Protein KRTCAP2 homolog (LOC109763931), transcript variant X2, mRNA	97
Leaf chlorophyll content (SPAD)	Drought stress (DS)	QLCCDS.nri-2A	IWB11193	2A	124	0.00027	6.81									Anthocyanidin reductase ((2S)-flavan-3-ol-forming)-like (LOC109736125), mRNA	85
Leaf chlorophyll content (SPAD)	Drought stress (DS)	QLCCDS.nri-2B	IWB12155	2B	129	0.00044	6.32									Uncharacterized LOC109764315 (LOC109764315), mRNA	87
Leaf chlorophyll content (SPAD)	Drought stress (DS)	QLCCDS.nri-6B.1	IWB8110	6B	80	0.0004	6.4134			0.00011384	7.79202	0.00011384	7.79202			DEAD-box ATP-dependent RNA helicase 1-like (LOC109755969), mRNA	89
Leaf chlorophyll content (SPAD)	Drought stress (DS)	QLCCDS.nri-6B.2	IWA5606	6B	110	0.000258	6.85159									Putative aconitate hydratase, cytoplasmic (LOC109761903), mRNA	97
Leaf chlorophyll content (SPAD)	Drought stress (DS)	QLCCDS.nri-6B.2	IWB36649	6B	110	0.000258	6.85159									Putative aconitate hydratase, cytoplasmic (LOC109761903), mRNA	95
Leaf chlorophyll content (SPAD)	Drought response (DR)	QLCCDR.nri-2B	IWB53473	2B	69	0.00027	7.27522									Uncharacterized protein KIAA0930 homolog (LOC109767915), mRNA	98
Leaf chlorophyll content (SPAD)	Drought response (DR)	QLCCDR.nri-2B	IWB31701	2B	69	0.000455	6.71994									Hordeum vulgare subsp. vulgare mRNA for predicted protein, partial cds, clone: NIASHv2099F11	87
Leaf chlorophyll content (SPAD)	Drought response (DR)	QLCCDR.nri-3B	IWB10755	3B	66	0.000629	6.37999			0.000171306	7.76449			0.000171306	7.76449	Triticum aestivum mRNA, clone: tplb0006n24, cultivar Chinese Spring	76
Leaf chlorophyll content (SPAD)	Drought response (DR)	QLCCDR.nri-3B	IWB69511	3B	66	0.000803	6.12471									Aegilops tauschii subsp. tauschii peptide deformylase 1B, chloroplastic (LOC109747289), mRNA	98
Leaf chlorophyll content (SPAD)	Drought response (DR)	QLCCDR.nri-7B.1	IWB26212	7B	49	0.000773	6.16457									Aegilops tauschii subsp. tauschii AP-1 complex subunit gamma-2-like (LOC109757669), transcript variant X5, mRNA	99
Leaf chlorophyll content (SPAD)	Drought response (DR)	QLCCDR.nri-7B.2	IWB1369	7B	59	0.000617	6.40104									Aegilops tauschii subsp. tauschii uncharacterized LOC109781849 (LOC109781849), transcript variant X2, mRNA	99
Leaf chlorophyll fluorescence (Fv/Fm)	Drought stress (DS)	QLCFDS.nri-1B	IWB38151	1B	80	0.000347	7.05866					0.000304861	7.19503	0.000281314	7.28537	Putative disease resistance protein At1g50180 (LOC109748878), transcript variant X2, mRNA	95
Leaf chlorophyll fluorescence (Fv/Fm)	Drought stress (DS)	QLCFDS.nri-3A	IWB60417	3A	24	0.000519	6.63089					0.00058276	6.50579	0.000760458	6.22881	DExH-box ATP-dependent RNA helicase DExH3-like (LOC109750189), transcript variant X2, mRNA,chilling and freezing tolerance	96
Leaf chlorophyll fluorescence (Fv/Fm)	Drought stress (DS)	QLCFDS.nri-3A	IWB11846	3A	24	0.00067	6.36124					0.000760406	6.22526	0.000635255	6.41842	Fructose-1,6-bisphosphate aldolase 1 (FBA1) gene, complete cds, drought and temperature stress tolerance	99
Leaf chlorophyll fluorescence (Fv/Fm)	Drought stress (DS)	QLCFDS.nri-3A	IWB8501	3A	24	0.000709	6.30084					0.000801017	6.17058	0.000662469	6.37415	mRNA, clone: tplb0008n22, cultivar Chinese Spring	99
Leaf chlorophyll fluorescence (Fv/Fm)	Drought stress (DS)	QLCFDS.nri-3A	IWB7261	3A	24	0.000917	6.03109									Fructose-1,6-bisphosphate aldolase 1 (FBA1) gene, complete cds	99
Leaf chlorophyll fluorescence (Fv/Fm)	Drought stress (DS)	QLCFDS.nri-3A	IWB12607	3A	25	0.000712	6.29655					0.000742269	6.25065			Chromosome arm 3DS-specific BAC library, contig ctg447	67
Leaf chlorophyll fluorescence (Fv/Fm)	Drought stress (DS)	QLCFDS.nri-3A	IWB12606	3A	26	0.00067	6.36051					0.00070314	6.30765	0.000767235	6.21948	3B-specific BAC library, contig ctg0954b	98
Leaf chlorophyll fluorescence (Fv/Fm)	Drought stress (DS)	QLCFDS.nri-3A	IWB7037	3A	26	0.000925	6.02164					0.000965586	5.9747			Glycine-rich domain-containing protein 1-like (LOC109769208), mRNA	94
Leaf chlorophyll fluorescence (Fv/Fm)	Drought stress (DS)	QLCFDS.nri-3A	IWB5950	3A	26	0.000963	5.97962									Cytochrome P450 709B1-like (LOC109738617), mRNA	98
Leaf chlorophyll fluorescence (Fv/Fm)	Drought stress (DS)	QLCFDS.nri-3D	IWB58554	3D	86	0.000833	6.13194	0.000709172	6.28642			0.000604073	6.46783			Beta-glucosidase BoGH3B-like (LOC109733563), transcript variant X2, mRNA	98
Leaf chlorophyll fluorescence (Fv/Fm)	Drought stress (DS)	QLCFDS.nri-5A	IWA3705	5A	99	0.000585	6.50362					0.000956814	5.98425	0.000600956	6.47707	mRNA for predicted protein, complete cds, clone: NIASHv2104L10	90
Shoot length (cm)	Well-watered (WW)	QSLWW.nri-4A	IWA7322	4A	111	0.000304	4.7067	0.000491327	4.58993	0.000491327	4.58993	0.000491327	4.58993			Kinesin light chain 3-like (LOC109783123), mRNA	99
Shoot length (cm)	Well-watered (WW)	QSLWW.nri-4A	IWB73029	4A	111	0.000526	4.32397									Protein cornichon homolog 4-like (LOC109784018), mRNA	95
Shoot length (cm)	Well-watered (WW)	QSLWW.nri-4B.1	IWB58052	4B	54	0.000151	5.20005	0.000134076	5.54697	0.000134076	5.54697	0.000134076	5.54697			Serine/threonine-protein kinase mph1 (LOC109776438), transcript variant X4, mRNA	97
Shoot length (cm)	Well-watered (WW)	QSLWW.nri-4B.1	IWB7508	4B	55	1.86e-05	6.70596	2.83554e-05	6.71984	2.83554e-05	6.71984	2.83554e-05	6.71984	0.000263488	5.37494	DEAD-box ATP-dependent RNA helicase 21 (LOC109780750), transcript variant X1, mRNA	96
Shoot length (cm)	Well-watered (WW)	QSLWW.nri-4B.1	IWB35611	4B	57	2.66e-06	8.1507	5.92222e-05	6.1602	5.92222e-05	6.1602	5.92222e-05	6.1602	2.70453e-06	9.10347	Serine/threonine-protein kinase STE20-like (LOC109773213), mRNA	97
Shoot length (cm)	Well-watered (WW)	QSLWW.nri-4B.1	IWB27677	4B	58	8.37e-05	5.61833	0.000111971	5.68147	0.000111971	5.68147	0.000111971	5.68147	0.000659087	4.6617	Protein ZINC INDUCED FACILITATOR-LIKE 1-like (LOC109759010), mRNA	92
Shoot length (cm)	Well-watered (WW)	QSLWW.nri-4B.2	IWB12856	4B	60	1.14e-06	8.79463	1.45986e-06	9.0363	1.45986e-06	9.0363	1.45986e-06	9.0363	2.9295e-05	7.13093	Inositol-tetrakisphosphate 1-kinase 3 (LOC109732807), transcript variant X2, mRNA	95
Shoot length (cm)	Well-watered (WW)	QSLWW.nri-4B.2	IWB22991	4B	63	3.64e-05	6.21918	0.00010916	5.70048	0.00010916	5.70048	0.00010916	5.70048	0.000195577	5.60942	Calcium-transporting ATPase 2, plasma membrane-type-like (LOC109746181), transcript variant X3, mRNA	95
Shoot length (cm)	Well-watered (WW)	QSLWW.nri-4B.2	IWB1249	4B	63	0.000733	4.09531									Zinc finger protein CONSTANS-LIKE 13-like (LOC109779778), mRNA	96
Shoot length (cm)	Well-watered (WW)	QSLWW.nri-4B.2	IWB6136	4B	63	0.000733	4.09531									Zinc finger protein CONSTANS-LIKE 13-like (LOC109779778), mRNA	98
Shoot length (cm)	Well-watered (WW)	QSLWW.nri-4B.2	IWB44415	4B	64	9.17e-05	5.55317	0.000215579	5.1944	0.000215579	5.1944	0.000215579	5.1944	0.000499295	4.87637	Protein WVD2-like 4 (LOC109769339), mRNA	99
Shoot length (cm)	Well-watered (WW)	QSLWW.nri-4B.2	IWB34983	4B	64	0.000143	5.23509	0.000451257	4.65193	0.000451257	4.65193	0.000451257	4.65193	0.000500224	4.87493	Protein WVD2-like 4 (LOC109769339), mRNA	99
Shoot length (cm)	Well-watered (WW)	QSLWW.nri-4B.2	IWB60367	4B	64	0.000144	5.23156	0.000460911	4.63649	0.000460911	4.63649	0.000460911	4.63649	0.000477195	4.91149	ABC transporter E family member 2 (LOC109771174), mRNA	96
Shoot length (cm)	Well-watered (WW)	QSLWW.nri-4B.2	IWB62686	4B	64	0.000177	5.08527	0.000666608	4.36846	0.000666608	4.36846	0.000666608	4.36846	0.000464847	4.93184	Clathrin heavy chain 1 (LOC109737496), transcript variant X2, mRNA	95
Shoot length (cm)	Well-watered (WW)	QSLWW.nri-4B.2	IWA8564	4B	64	0.000177	5.08527	0.000666608	4.36846	0.000666608	4.36846	0.000666608	4.36846	0.000464847	4.93184	Clathrin heavy chain 1 (LOC109737496), transcript variant X2, mRNA	95
Shoot length (cm)	Well-watered (WW)	QSLWW.nri-4B.2	IWB43701	4B	64	0.0003	4.71506	0.000841137	4.20055	0.000841137	4.20055	0.000841137	4.20055	0.000879594	4.43983	Protein WVD2-like 4 (LOC109769339),	99
Shoot length (cm)	Well-watered (WW)	QSLWW.nri-4B.2	IWB53540	4B	64	0.000311	4.69105	0.000954754	4.10941	0.000954754	4.10941	0.000954754	4.10941	0.000850946	4.46522	Putative GTP diphosphokinase RSH1, chloroplastic (LOC109740650), mRNA	97
Shoot length (cm)	Well-watered (WW)	QSLWW.nri-4B.2	IWB4673	4B	64	0.000349	4.60985	0.000659312	4.37643	0.000659312	4.37643	0.000659312	4.37643			Protein FAR1-RELATED SEQUENCE 5-like (LOC109766990), transcript variant X5, mRNA	98
Shoot length (cm)	Well-watered (WW)	QSLWW.nri-4B.2	IWB52927	4B	64	0.000433	4.45974							0.000984974	4.3532
Shoot length (cm)	Well-watered (WW)	QSLWW.nri-6B	IWB7574	6B	64	0.000987	3.89138
Shoot length (cm)	Well-watered (WW)	QSLWW.nri-6B	IWB9950	6B	66	0.000705	4.12204							0.0007992	4.51337
Shoot length (cm)	Well-watered (WW)	QSLWW.nri-6B	IWB2837	6B	67	0.000431	4.46271							0.000280753	5.32517	Uncharacterized protein At2g24330-like (LOC109732760), mRNA	95
Shoot length (cm)	Well-watered (WW)	QSLWW.nri-7B	IWB8019	7B	54	6.15e-05	5.84026	0.00013536	5.53986	0.00013536	5.53986	0.00013536	5.53986	0.000324051	5.21291	ATPase 6, plasma membrane-type-like (LOC109770749), mRNA	95
Shoot length (cm)	Well-watered (WW)	QSLWW.nri-7B	IWB54370	7B	56	0.000637	4.19151
Shoot length (cm)	Well-watered (WW)	QSLWW.nri-7B	IWB66896	7B	58	0.000421	4.47947							0.000495764	4.88188
Shoot length (cm)	Drought stress (DS)	QSLDS.nri-2B	IWB58206	2B	153	0.000404	4.77317	0.000648415	4.79517	0.000186241	6.1431					Cysteine protease ATG4B-like (LOC109764452), transcript variant X1, mRNA	93
Shoot length (cm)	Drought stress (DS)	QSLDS.nri-3A	IWB49895	3A	68	0.000495	4.62284			0.000621798	5.11919	5.29906e-05	7.0291			mRNA, clone: tplb0024p07, cultivar Chinese Spring	99
Shoot length (cm)	Drought stress (DS)	QSLDS.nri-4B.1	IWA1768	4B	30	0.000213	5.24738	0.000339692	5.30994	2.16038e-05	8.02612
Shoot length (cm)	Drought stress (DS)	QSLDS.nri-4B.1	IWB23112	4B	33	0.000761	4.30872	0.000587315	4.87356	0.000153461	6.30961	0.000124781	6.30447			Type IV inositol polyphosphate 5-phosphatase 7-like (LOC109749086), transcript variant X5, mRNA	97
Shoot length (cm)	Drought stress (DS)	QSLDS.nri-4B.1	IWB23111	4B	33	0.00078	4.29068	0.000686959	4.74951	0.000191068	6.12113	0.000142349	6.19393			Type IV inositol polyphosphate 5-phosphatase 7-like (LOC109749086), transcript variant X5, mRNA	95
Shoot length (cm)	Drought stress (DS)	QSLDS.nri-4B.2	IWB58052	4B	54	0.000935	4.15888	0.000861915	4.57062							Serine/threonine-protein kinase mph1 (LOC109776438), transcript variant X4, mRNA	97
Shoot length (cm)	Drought stress (DS)	QSLDS.nri-4B.2	IWB35611	4B	57	1.35e-05	7.34987	1.13755e-05	8.11049			0.000189403	5.95512	4.44137e-05	7.24332	Serine/threonine-protein kinase STE20-like (LOC109773213), mRNA	97
Shoot length (cm)	Drought stress (DS)	QSLDS.nri-4B.3	IWB12856	4B	60	5.54e-06	8.04867	1.61089e-06	9.788			3.47437e-05	7.38992	0.000182584	6.03872	Inositol-tetrakisphosphate 1-kinase 3 (LOC109732807), transcript variant X2, mRNA	95
Shoot length (cm)	Drought stress (DS)	QSLDS.nri-4B.3	IWB22991	4B	63	0.000529	4.57485	0.000190339	5.77646							Calcium-transporting ATPase 2, plasma membrane-type-like (LOC109746181), transcript variant X3, mRNA	95
Shoot length (cm)	Drought stress (DS)	QSLDS.nri-4B.3	IWB44415	4B	64	0.000711	4.35869	0.00046198	5.06431							Protein WVD2-like 4 (LOC109769339), mRNA	99
Shoot length (cm)	Drought stress (DS)	QSLDS.nri-4B.3	IWB34983	4B	64	0.000911	4.17798	0.0004361	5.11026							Protein WVD2-like 4 (LOC109769339), mRNA	99
Shoot length (cm)	Drought response (DR)	QSLDR.nri-2B	IWB29525	2B	107	0.000966	5.99177									Probable uridine nucleosidase 2 (LOC109739976), mRNA	98
Shoot length (cm)	Drought response (DR)	QSLDR.nri-3B	IWB26799	3B	62	0.000955	6.00466									Transcription factor GTE8-like (LOC109734608), mRNA	94
Shoot length (cm)	Drought response (DR)	QSLDR.nri-3B	IWB61879	3B	62	0.000955	6.00466									Probable uridine nucleosidase 2 (LOC109739976), mRNA	97
Shoot length (cm)	Drought response (DR)	QSLDR.nri-3B	IWB52842	3B	63	0.000955	6.00466									Probable uridine nucleosidase 2 (LOC109739976), mRNA	97
Shoot length (cm)	Drought response (DR)	QSLDR.nri-5B	IWB73678	5B	129	0.000436	6.83251									Lysine--tRNA ligase (LOC109760570), mRNA	92
Shoot length (cm)	Drought response (DR)	QSLDR.nri-5B	IWB1546	5B	129	0.000439	6.82646									RNA pseudouridine synthase 7 (LOC109758459), mRNA	97
Shoot length (cm)	Drought response (DR)	QSLDR.nri-5B	IWB40361	5B	129	0.000439	6.82646									RNA pseudouridine synthase 7 (LOC109758459), mRNA	97
Shoot length (cm)	Drought response (DR)	QSLDR.nri-5B	IWB40363	5B	129	0.000439	6.82646									RNA pseudouridine synthase 7 (LOC109758459), mRNA	99
Shoot length (cm)	Drought response (DR)	QSLDR.nri-5B	IWB72592	5B	129	0.000439	6.82646									RNA pseudouridine synthase 7 (LOC109758459), mRNA	96
Shoot length (cm)	Drought response (DR)	QSLDR.nri-7B	IWB10680	7B	71	0.000968	5.99001									REF/SRPP-like protein OsI_017815 (LOC109751266), mRNA	87
Shoot length (cm)	Drought response (DR)	QSLDR.nri-7B	IWB73494	7B	73	0.000346	7.08008									Uncharacterized protein At1g15400-like (LOC109742305), mRNA	97
Shoot length (cm)	Drought response (DR)	QSLDR.nri-7B	IWB22908	7B	73	0.000484	6.72168
Number of leaves per seedling	Well-watered (WW)	QLNWW.nri-2B	IWB7407	2B	21	0.000642	6.34955									mRNA for predicted protein, complete cds, clone: NIASHv3019B17	72
Number of leaves per seedling	Well-watered (WW)	QLNWW.nri-4B	IWB12222	4B	105	0.00074	6.20144									BAC 615K1, complete sequence	90
Number of leaves per seedling	Well-watered (WW)	QLNWW.nri-4B	IWB27735	4B	105	0.000783	6.14251							0.000726339	6.28105	Probable helicase CHR10 (LOC109782737), transcript variant X2, mRNA	98
Number of leaves per seedling	Well-watered (WW)	QLNWW.nri-6A	IWB71326	6A	141	0.00023	7.436							0.000189676	7.7144	Uncharacterized LOC109787275 (LOC109787275), mRNA	90
Number of leaves per seedling	Well-watered (WW)	QLNWW.nri-6A	IWB27178	6A	141	0.000371	6.92821							0.000307414	7.19478	Uncharacterized LOC109787318 (LOC109787318), mRNA	98
Number of leaves per seedling	Drought stress (DS)	QLNDS.nri-2B	IWB2982	2B	109	0.000906	5.78134							0.000558802	6.33405	Probable nucleoredoxin 1-2 (LOC109768952), mRNA	99
Number of leaves per seedling	Drought stress (DS)	QLNDS.nri-2B	IWB5436	2B	109	0.000906	5.78134							0.000558802	6.33405	Nucleoredoxin (NRX1-2BL) mRNA, complete cds	98
Number of leaves per seedling	Drought stress (DS)	QLNDS.nri-2B	IWB11451	2B	109	0.000906	5.78134							0.000558802	6.33405	Nucleoredoxin (NRX1-2BL) mRNA, complete cds	99
Number of leaves per seedling	Drought stress (DS)	QLNDS.nri-5A	IWB4229	5A	58	0.000153	7.59658			0.000400144	6.7133			0.000168091	7.57709	Transcription factor bHLH79-like (LOC109781521), transcript variant X4, mRNA	99
Number of leaves per seedling	Drought stress (DS)	QLNDS.nri-5A	IWB14493	5A	58	0.000291	6.93415			0.000653771	6.20742			0.000298502	6.97944	Putative glycosyltransferase 7 (LOC113697834), transcript variant X1, mRNA	91
Number of leaves per seedling	Drought response (DR)	QLNDR.nri-6B	IWB72198	6B	83	0.000227	7.39586	2.29929e-05	9.85389					2.29929e-05	9.85389	Probable protein phosphatase 2C 27 (LOC109764794), mRNA	93
Number of leaves per seedling	Drought response (DR)	QLNDR.nri-6B	IWB46184	6B	83	0.000228	7.39183	2.36763e-05	9.82174					2.36763e-05	9.82174	Shugoshin-1-like (LOC109761138), transcript variant X5, mRNA	93
Seedling recovery (SR)	Drought stress (DS)	QSRDS.nri-1B	IWA4681	1B	78	0.000694	6.01505									Uncharacterized LOC109767264 (LOC109767264), mRNA	87
Seedling recovery (SR)	Drought stress (DS)	QSRDS.nri-1B	IWA4680	1B	79	0.000472	6.40153									Uncharacterized LOC109767264 (LOC109767264), mRNA	97
Seedling recovery (SR)	Drought stress (DS)	QSRDS.nri-2B	IWB26011	2B	130	0.000724	5.97182							0.000859534	5.55852	Uncharacterized aarF domain-containing protein kinase At1g71810, chloroplastic (LOC109786445), transcript variant X1, mRNA	99
Seedling recovery (SR)	Drought stress (DS)	QSRDS.nri-2D	IWA4789	2D	56	0.000466	6.41572									Phenylalanine ammonia-lyase-like (LOC109767405), mRNA	99
Seedling recovery (SR)	Drought stress (DS)	QSRDS.nri-5A	IWB64901	5A	51	0.000347	6.71467	0.000735872	6.21902							Protein transport protein SEC23-like (LOC109779538), mRNA	98
Seedling recovery (SR)	Drought stress (DS)	QSRDS.nri-6B	IWB29386	6B	82	0.000988	5.66217									Uncharacterized LOC109749805 (LOC109749805), mRNA	99
