# Supplementary material for: Genome-Wide Association Mapping of Seedling Drought Tolerance in Winter Wheat
Source: Front Plant Sci. 2020 Oct 28;11:573786. doi: 10.3389/fpls.2020.573786 (PMC7673388; doi:10.3389/fpls.2020.573786)
Supplement: Supplementary file 2 [file Table_2.XLSX]

## Sheet: Table S2
Supplementary Table S2. Chromosomes harboring seedling drought-stress QTL associated with two or more traits investigated in the present study
Chr	Position (cM)	QTL	Traits affected by or responded to drought stress
1B	76-77	QLCCDS.nri-1B	Leaf chlorophyll content (SPAD)
	78-79	QSRDS.nri-1B	Seedling recovery
	80	QLCFDS.nri-1B	Leaf chlorophyll fluorescence (Fv/Fm)
2B	69	QLCCDR.nri-2B	Leaf chlorophyll content (SPAD)
	107	QSLDR.nri-2B	Shoot length (cm)
	109	QLNDS.nri-2B	Number of leaves per seedling
	129	QLCCDS.nri-2B	Leaf chlorophyll content (SPAD)
	130	QSRDS.nri-2B	Seedling recovery
	153	QSLDS.nri-2B	Shoot length (cm)
3A	24-26	QLCFDS.nri-3A	Leaf chlorophyll fluorescence (Fv/Fm)
	68	QSLDS.nri-3A	Shoot length (cm)
3B	62-63	QSLDR.nri-3B	Shoot length (cm)
	66	QLCCDR.nri-3B	Leaf chlorophyll content (SPAD)
5A	51	QSRDS.nri-5A	Seedling recovery
	58	QLNDS.nri-5A	Number of leaves per seedling
	99	QLCFDS.nri-5A	Leaf chlorophyll fluorescence (Fv/Fm)
6B	80	QLCCDS.nri-6B.1	Leaf chlorophyll content (SPAD)
	82	QSRDS.nri-6B	Seedling recovery
	83	QLNDR.nri-6B	Number of leaves per seedling
	110	QLCCDS.nri-6B.2	Leaf chlorophyll content (SPAD)
7B	49	QLCCDR.nri-7B.1	Leaf chlorophyll content (SPAD)
	59	QLCCDR.nri-7B.2	Leaf chlorophyll content (SPAD)
	71-73	QSLDR.nri-7B	Shoot length (cm)
